# Supplementary material for: Hoya isabelchanae Rodda & Simonsson, a new, showy species of Hoya R.Br. (Apocynaceae, Asclepiadoideae) with pomegranate red flowers from Sulawesi, Indonesia
Source: PhytoKeys. 2016 Aug 2;(68):45–50. doi: 10.3897/phytokeys.68.8803 (PMC5029129; doi:10.3897/phytokeys.68.8803)
Supplement: XML Treatment for Hoya isabelchanae [file phytokeys.68.8803-treatment1.xml]

<!DOCTYPE tp:taxon-treatment
  PUBLIC "-//TaxonX//DTD Taxonomic Treatment Publishing DTD v0 20100105//EN" "tax-treatment-NSO.dtd">
<tp:taxon-treatment xmlns:tp="http://www.plazi.org/taxpub"><tp:treatment-meta><kwd-group><label>Taxon classification</label><kwd><named-content content-type="kingdom">Plantae</named-content></kwd><kwd><named-content content-type="order">Gentianales</named-content></kwd><kwd><named-content content-type="family">Apocynaceae</named-content></kwd></kwd-group><mixed-citation publication-type="journal"><person-group><name><surname>Rodda</surname><given-names>Michele</given-names></name><name><surname>Juhonewe</surname><given-names>Nadhanielle Simonsson</given-names></name></person-group><article-title><italic><tp:taxon-name><tp:taxon-name-part taxon-name-part-type="genus">Hoya</tp:taxon-name-part> <tp:taxon-name-part taxon-name-part-type="species">isabelchanae</tp:taxon-name-part></tp:taxon-name></italic> Rodda &amp; Simonsson, a new, showy species of <italic><tp:taxon-name><tp:taxon-name-part taxon-name-part-type="genus">Hoya</tp:taxon-name-part></tp:taxon-name></italic> R.Br. (<tp:taxon-name><tp:taxon-name-part taxon-name-part-type="family">Apocynaceae</tp:taxon-name-part></tp:taxon-name>, <tp:taxon-name><tp:taxon-name-part taxon-name-part-type="subfamily">Asclepiadoideae</tp:taxon-name-part></tp:taxon-name>) with pomegranate red flowers from Sulawesi, Indonesia</article-title><source>PhytoKeys</source><day>2</day><month>8</month><year>2016</year><volume>2016</volume><issue>68</issue><fpage>45</fpage><lpage>50</lpage><pub-id pub-id-type="doi">10.3897/phytokeys.68.8803</pub-id></mixed-citation></tp:treatment-meta><tp:nomenclature><tp:taxon-name>
            <tp:taxon-name-part taxon-name-part-type="genus">Hoya</tp:taxon-name-part>
            <tp:taxon-name-part taxon-name-part-type="species">isabelchanae</tp:taxon-name-part>
            <object-id xmlns:xlink="http://www.w3.org/1999/xlink" content-type="ipni" xlink:type="simple">urn:lsid:ipni.org:names:77156823-1</object-id>
          </tp:taxon-name><tp:taxon-authority>Rodda &amp; Simonsson</tp:taxon-authority><tp:taxon-status xmlns:xlink="http://www.w3.org/1999/xlink" xlink:type="simple">sp. nov.</tp:taxon-status><xref ref-type="fig" rid="F1">Figs 1</xref><xref ref-type="fig" rid="F2">, 2</xref></tp:nomenclature><tp:treatment-sec sec-type="diagnosis" id="SECID0ETFAC"><title>Diagnosis.</title><p>Among Sulawesi <italic><tp:taxon-name><tp:taxon-name-part taxon-name-part-type="genus">Hoya</tp:taxon-name-part></tp:taxon-name></italic> species similar to <italic><tp:taxon-name><tp:taxon-name-part taxon-name-part-type="genus">Hoya</tp:taxon-name-part> <tp:taxon-name-part taxon-name-part-type="species">brevialata</tp:taxon-name-part></tp:taxon-name></italic> and <italic><tp:taxon-name><tp:taxon-name-part taxon-name-part-type="genus">Hoya</tp:taxon-name-part> <tp:taxon-name-part taxon-name-part-type="species">pallilimba</tp:taxon-name-part></tp:taxon-name></italic> in habit (prostrate and pendant epiphyte), lamina shape (convex round to elliptic) and inflorescence type (positively geotropic, convex) but separated because both <italic><tp:taxon-name><tp:taxon-name-part taxon-name-part-type="genus">Hoya</tp:taxon-name-part> <tp:taxon-name-part taxon-name-part-type="species">brevialata</tp:taxon-name-part></tp:taxon-name></italic> and <italic><tp:taxon-name><tp:taxon-name-part taxon-name-part-type="genus">Hoya</tp:taxon-name-part> <tp:taxon-name-part taxon-name-part-type="species">pallilimba</tp:taxon-name-part></tp:taxon-name></italic> have smaller flowers (c. 5 vs. 8–10 mm in diameter in <italic><tp:taxon-name><tp:taxon-name-part taxon-name-part-type="genus">Hoya</tp:taxon-name-part> <tp:taxon-name-part taxon-name-part-type="species">isabelchanae</tp:taxon-name-part></tp:taxon-name></italic>) with a finely pubescent corolla (vs. setose corolla in <italic><tp:taxon-name><tp:taxon-name-part taxon-name-part-type="genus">Hoya</tp:taxon-name-part> <tp:taxon-name-part taxon-name-part-type="species">isabelchanae</tp:taxon-name-part></tp:taxon-name></italic>).</p></tp:treatment-sec><tp:treatment-sec sec-type="material" id="SECID0E3HAC"><title>Type.</title><p>Indonesia, Sulawesi, Gorontalo, Gunung Boliohutu, 400 m, 23 Apr 2002, S.M. Scott 02-116, grown on at the Royal <named-content xmlns:xlink="http://www.w3.org/1999/xlink" xlink:type="simple" content-type="institution" xlink:href="http://grbio.org/institution/botanic-garden" id="NCID0ECIAC">Botanic Garden</named-content> Edinburgh (Acc no. 20021229), Sep 2012, <italic>C.E. Berthold 0013</italic> (holotype: E; isotype: <named-content xmlns:xlink="http://www.w3.org/1999/xlink" content-type="dwc:institutional_code" xlink:type="simple">SING</named-content>)</p></tp:treatment-sec><tp:treatment-sec sec-type="description" id="SECID0ENIAC"><title>Description.</title><p>Epiphytic climber with white latex in all vegetative parts. <italic>Stems</italic> slender, prostrate, pendant, internodes (2)4–6(–10) cm × 1–1.5 mm, dull green or brown, pubescent when young, rarely almost glabrous when mature; <italic>adventitious root</italic> sparsely produced along the stem and just under the nodes where they are usually paired. <italic>Leaves</italic> petiolate; petiole recurved, round, 4–6(–8) × ca. 1.5 mm, pale green, pubescent; <italic>lamina</italic> orbicular-ovate (to elliptic), convex, fleshy and stiff (1.5–)2–4(–7) × (1–)1.5–2.5 cm, base cuneate (round), apex obtuse (round), pale to mid-green green above, with or without grey spots, pubescent on young leaves only, paler green underneath, pubescent; penninerved, secondary veins obscure; <italic>colleters</italic> (one) two at each lamina base, triangular to ovate 0.2–0.4 × 0.3–0.5 mm. <italic>Inflorescence</italic> positively geotropic, pseudo-umbellate, slightly concave; <italic>peduncle</italic> (1–)2–4(–7) cm × 1.5–2 mm in diameter, dull green to brown, pubescent when young; rachis indeterminate. <italic>Flowers</italic> 10–15 each inflorescence; <italic>pedicel</italic> variable in length, the internal ones ca. 8 mm long, the external <!--PageBreak--><!--PageBreak-->ones 2.5–3 cm × 1.2–1.5 mm in diameter, bright green, glabrous. <italic>Calyx</italic> lobes triangular, 1.2–1.6 × 1–0.8 mm wide, apex round, light green or brownish, glabrous; <italic>basal colleter</italic> one in each calyx lobe sinus, ovate, 300–400 × ca. 100 µm. <italic>Corolla</italic> revolute, 8–10 mm in diameter, ca. 16 mm when flattened; <italic>corolla lobes</italic> basally fused, tube 3–4 mm long, pomegranate red, from almost glabrous at the base to thinly pubescent becoming setose towards the distal part of the inner side of the tube, glabrous outside, lobes broadly ovate, 5–6 × 4–5 mm, pomegranate red with a paler edge, inside setose with a glabrous tip, outside glabrous. <italic>Corona</italic> staminal, 7–8 mm in diameter, 3–3.5 mm high; <italic>corona lobes</italic> ovate, ca. 3.5 × 2 mm, slightly convex above, underneath sulcate, inner process apex acuminate, outer process apex divided in an upper round part and a lower bifid part, upper part cream yellow with a pinkish inner process tip, lower part and bilobed outer process reddish. <italic>Anthers</italic> with apical translucent appendages, broadly triangular, c. 1.2 × 1.2 mm. <italic>Pollinia</italic> oblong, 250–300 × 130–150 µm, base obliquely truncate, apex round, sterile edge all along the outer edge of the pollinium; <italic>corpusculum</italic> oblong, 120–140 × 50–60 µm; <italic>caudicle</italic> broad, spathulate, 180–200 × 100 µm at the widest point. <italic>Style-head</italic> 5 angled in cross section, c. 2.5 mm in diameter, with 5 lobes alternating with the stamens, style-head apex mamillate, ca. 1 × 0.5 mm broad at the base; <italic>ovary</italic> ovoid, shortly beaked, 1.5–1.7 mm long, each carpel ca. 0.7 mm wide at the base, pale green, glabrous. <italic>Fruit</italic> and <italic>seed</italic> not observed.</p></tp:treatment-sec><tp:treatment-sec sec-type="etymology" id="SECID0EEKAC"><title>Etymology.</title><p>
            <italic><tp:taxon-name><tp:taxon-name-part taxon-name-part-type="genus">Hoya</tp:taxon-name-part> <tp:taxon-name-part taxon-name-part-type="species">isabelchanae</tp:taxon-name-part></tp:taxon-name></italic> is named after Isabel Claire Chan Yuen Ching, late daughter of Elisabeth Chan, Singaporean patron of botanical research and a gardener with an interest in <italic><tp:taxon-name><tp:taxon-name-part taxon-name-part-type="genus">Hoya</tp:taxon-name-part></tp:taxon-name></italic>.</p></tp:treatment-sec><tp:treatment-sec sec-type="distribution" id="SECID0E2KAC"><title>Distribution and ecology.</title><p>
            <italic><tp:taxon-name><tp:taxon-name-part taxon-name-part-type="genus">Hoya</tp:taxon-name-part> <tp:taxon-name-part taxon-name-part-type="species">isabelchanae</tp:taxon-name-part></tp:taxon-name></italic> is only known from the base of Gunung Boliohutu, Sulawesi, where it was collected as a sterile cutting in 2002 and brought into cultivation at the Royal <named-content xmlns:xlink="http://www.w3.org/1999/xlink" xlink:type="simple" content-type="institution" xlink:href="http://grbio.org/institution/botanic-garden" id="NCID0ELLAC">Botanic Garden</named-content> Edinburgh where it regularly blooms in a heated greenhouse from May to October. The species was collected in primary forest and it was growing in shaded but exposed area on a decaying tree 12 m tall. A further collection is widely available in cultivation under Gerard Paul Shirley number GPS10161 and 7-35 <ext-link xmlns:xlink="http://www.w3.org/1999/xlink" xlink:type="simple" ext-link-type="uri" xlink:href="http://www.paulshirleysucculents.nl/shop_hoyas.htm">http://www.paulshirleysucculents.nl/shop_hoyas.htm</ext-link> [accessed on 24 June 2016]. This accession is apparently also from Sulawesi but no further collection information is available.</p></tp:treatment-sec><tp:treatment-sec sec-type="Conservation status" id="SECID0EVLAC"><title>Conservation status.</title><p>The only localised specimen of <italic><tp:taxon-name><tp:taxon-name-part taxon-name-part-type="genus">Hoya</tp:taxon-name-part> <tp:taxon-name-part taxon-name-part-type="species">isabelchanae</tp:taxon-name-part></tp:taxon-name></italic> is the type collection. No information is available on the extent of the wild population in Sulawesi and the threats to its habitat therefore its conservation status is <abbrev xmlns:xlink="http://www.w3.org/1999/xlink" id="ABBRID0EFMAC" xlink:type="simple"><def><p>Data Deficient </p></def>(DD)</abbrev> (IUCN 2014). <italic><tp:taxon-name><tp:taxon-name-part taxon-name-part-type="genus">Hoya</tp:taxon-name-part> <tp:taxon-name-part taxon-name-part-type="species">isabelchanae</tp:taxon-name-part></tp:taxon-name></italic> is at present in cultivation at the <named-content xmlns:xlink="http://www.w3.org/1999/xlink" xlink:type="simple" content-type="institution" xlink:href="http://grbio.org/institution/royal-botanic-gardens-0" id="NCID0EZMAC">Royal Botanic Gardens</named-content> Edinburgh (type collection, acc. no. 20021229) and at the <named-content xmlns:xlink="http://www.w3.org/1999/xlink" xlink:type="simple" content-type="institution" xlink:href="http://grbio.org/institution/singapore-botanic-gardens" id="NCID0ECNAC">Singapore Botanic Gardens</named-content> (unlocalised collection, vouchered as M. Rodda MR573).</p></tp:treatment-sec><tp:treatment-sec sec-type="notes" id="SECID0EHNAC"><title>Notes.</title><p>
            <italic><tp:taxon-name><tp:taxon-name-part taxon-name-part-type="genus">Hoya</tp:taxon-name-part> <tp:taxon-name-part taxon-name-part-type="species">isabelchanae</tp:taxon-name-part></tp:taxon-name></italic> belongs to <tp:taxon-name><tp:taxon-name-part taxon-name-part-type="genus">Hoya</tp:taxon-name-part> <tp:taxon-name-part taxon-name-part-type="infraspecific-rank">section</tp:taxon-name-part> <tp:taxon-name-part taxon-name-part-type="section">Acanthostemma</tp:taxon-name-part></tp:taxon-name> (Blume) Kloppenburg whose members have revolute corolla lobes, bilobed outer corona lobes and pollinaria with broad, spathulate caudicles. With a corolla 8–10 mm in diameter, <italic><tp:taxon-name><tp:taxon-name-part taxon-name-part-type="genus">Hoya</tp:taxon-name-part> <tp:taxon-name-part taxon-name-part-type="species">isabelchanae</tp:taxon-name-part></tp:taxon-name></italic> is one of the largest flowered species in <italic><tp:taxon-name><tp:taxon-name-part taxon-name-part-type="genus">Acanthostemma</tp:taxon-name-part></tp:taxon-name></italic>, only comparable with <italic><tp:taxon-name><tp:taxon-name-part taxon-name-part-type="genus">Hoya</tp:taxon-name-part> <tp:taxon-name-part taxon-name-part-type="species">benchaii</tp:taxon-name-part></tp:taxon-name></italic> Gavrus et al. (corolla 9–12 mm in diameter) <italic><tp:taxon-name><tp:taxon-name-part taxon-name-part-type="genus">Hoya</tp:taxon-name-part> <tp:taxon-name-part taxon-name-part-type="species">kloppenburgii</tp:taxon-name-part></tp:taxon-name></italic> T.Green (10–12 mm), <italic><tp:taxon-name><tp:taxon-name-part taxon-name-part-type="genus">Hoya</tp:taxon-name-part> <tp:taxon-name-part taxon-name-part-type="species">rundumensis</tp:taxon-name-part></tp:taxon-name></italic> (T.Green) Rodda &amp; Simonsson (7–10 mm) <!--PageBreak-->and <tp:taxon-name><tp:taxon-name-part taxon-name-part-type="genus">Hoya</tp:taxon-name-part> <tp:taxon-name-part taxon-name-part-type="species">sigillatis</tp:taxon-name-part> <tp:taxon-name-part taxon-name-part-type="authority">T.Green</tp:taxon-name-part> <tp:taxon-name-part taxon-name-part-type="infraspecific-rank">ssp.</tp:taxon-name-part> <tp:taxon-name-part taxon-name-part-type="subspecies">sigillatis</tp:taxon-name-part></tp:taxon-name> (7–10 mm), all from Borneo. All these can be separated from <italic><tp:taxon-name><tp:taxon-name-part taxon-name-part-type="genus">Hoya</tp:taxon-name-part> <tp:taxon-name-part taxon-name-part-type="species">isabelchanae</tp:taxon-name-part></tp:taxon-name></italic> because their corolla is puberulent while <italic><tp:taxon-name><tp:taxon-name-part taxon-name-part-type="genus">Hoya</tp:taxon-name-part> <tp:taxon-name-part taxon-name-part-type="species">isabelchanae</tp:taxon-name-part></tp:taxon-name></italic> has a setose corolla (Fig. <xref ref-type="fig" rid="F1">1</xref>).</p><fig id="F1" position="float" orientation="portrait"><label>Figure 1.</label><caption><p>
          <italic><tp:taxon-name><tp:taxon-name-part taxon-name-part-type="genus">Hoya</tp:taxon-name-part> <tp:taxon-name-part taxon-name-part-type="species">isabelchanae</tp:taxon-name-part></tp:taxon-name></italic> photographed in cultivation in Thailand (reference specimen <italic>M. Rodda MR573</italic>, <named-content xmlns:xlink="http://www.w3.org/1999/xlink" content-type="dwc:institutional_code" xlink:type="simple">SING</named-content>). <bold>A</bold> Branch and inflorescence, side view <bold>B</bold> Inflorescence, from underneath <bold>C</bold> A single flower, front view <bold>D</bold> A single flower, lateral view <bold>E</bold> Corolla from underneath with calyx removed <bold>F</bold> Calyx <bold>G</bold> Anther <bold>H</bold> Pollinarium. (Photographs by M. Rodda).</p></caption><graphic xmlns:xlink="http://www.w3.org/1999/xlink" xlink:href="phytokeys-068-045-g001.jpg" position="float" orientation="portrait" xlink:type="simple" id="oo_97898.jpg"/></fig><fig id="F2" position="float" orientation="portrait"><label>Figure 2.</label><caption><p>Leaves of <italic><tp:taxon-name><tp:taxon-name-part taxon-name-part-type="genus">Hoya</tp:taxon-name-part> <tp:taxon-name-part taxon-name-part-type="species">isabelchanae</tp:taxon-name-part></tp:taxon-name></italic> photographed in cultivation in Singapore (reference specimen <italic>M. Rodda MR573</italic>, <named-content xmlns:xlink="http://www.w3.org/1999/xlink" content-type="dwc:institutional_code" xlink:type="simple">SING</named-content>). <bold>A</bold> Larger leaf, from above <bold>B</bold> Larger leaf, from underneath <bold>C</bold> Smaller leaf, from above <bold>D</bold> Smaller leaf, from underneath (Photographs by M. Rodda).</p></caption><graphic xmlns:xlink="http://www.w3.org/1999/xlink" xlink:href="phytokeys-068-045-g002.jpg" position="float" orientation="portrait" xlink:type="simple" id="oo_97899.jpg"/></fig><p>Among Sulawesi <italic><tp:taxon-name><tp:taxon-name-part taxon-name-part-type="genus">Acanthostemma</tp:taxon-name-part></tp:taxon-name></italic> members, <italic><tp:taxon-name><tp:taxon-name-part taxon-name-part-type="genus">Hoya</tp:taxon-name-part> <tp:taxon-name-part taxon-name-part-type="species">isabelchanae</tp:taxon-name-part></tp:taxon-name></italic> is vegetatively similar to <italic><tp:taxon-name><tp:taxon-name-part taxon-name-part-type="genus">Hoya</tp:taxon-name-part> <tp:taxon-name-part taxon-name-part-type="species">brevialata</tp:taxon-name-part></tp:taxon-name></italic> and <italic><tp:taxon-name><tp:taxon-name-part taxon-name-part-type="genus">Hoya</tp:taxon-name-part> <tp:taxon-name-part taxon-name-part-type="species">pallilimba</tp:taxon-name-part></tp:taxon-name></italic>, that make large clumps of prostrate and pendant stems and have convex round to elliptic laminas. They also have similar positively geotropic convex inflorescences. However <italic><tp:taxon-name><tp:taxon-name-part taxon-name-part-type="genus">Hoya</tp:taxon-name-part> <tp:taxon-name-part taxon-name-part-type="species">isabelchanae</tp:taxon-name-part></tp:taxon-name></italic> can be separated from <italic><tp:taxon-name><tp:taxon-name-part taxon-name-part-type="genus">Hoya</tp:taxon-name-part> <tp:taxon-name-part taxon-name-part-type="species">brevialata</tp:taxon-name-part></tp:taxon-name></italic> and <italic><tp:taxon-name><tp:taxon-name-part taxon-name-part-type="genus">Hoya</tp:taxon-name-part> <tp:taxon-name-part taxon-name-part-type="species">pallilimba</tp:taxon-name-part></tp:taxon-name></italic> because it has much larger flowers, both <italic><tp:taxon-name><tp:taxon-name-part taxon-name-part-type="genus">Hoya</tp:taxon-name-part> <tp:taxon-name-part taxon-name-part-type="species">brevialata</tp:taxon-name-part></tp:taxon-name></italic> and <italic><tp:taxon-name><tp:taxon-name-part taxon-name-part-type="genus">Hoya</tp:taxon-name-part> <tp:taxon-name-part taxon-name-part-type="species">pallilimba</tp:taxon-name-part></tp:taxon-name></italic> have flowers c. 5 mm across while <italic><tp:taxon-name><tp:taxon-name-part taxon-name-part-type="genus">Hoya</tp:taxon-name-part> <tp:taxon-name-part taxon-name-part-type="species">isabelchanae</tp:taxon-name-part></tp:taxon-name></italic> has flowers 8–10 mm in diameter. The corona of <italic><tp:taxon-name><tp:taxon-name-part taxon-name-part-type="genus">Hoya</tp:taxon-name-part> <tp:taxon-name-part taxon-name-part-type="species">isabelchanae</tp:taxon-name-part></tp:taxon-name></italic> has almost flat lobes while the coronas of <italic><tp:taxon-name><tp:taxon-name-part taxon-name-part-type="genus">Hoya</tp:taxon-name-part> <tp:taxon-name-part taxon-name-part-type="species">brevialata</tp:taxon-name-part></tp:taxon-name></italic> and <italic><tp:taxon-name><tp:taxon-name-part taxon-name-part-type="genus">Hoya</tp:taxon-name-part> <tp:taxon-name-part taxon-name-part-type="species">pallilimba</tp:taxon-name-part></tp:taxon-name></italic> have the inner lobe held much higher than the outer lobe process. Further, the corolla of <italic><tp:taxon-name><tp:taxon-name-part taxon-name-part-type="genus">Hoya</tp:taxon-name-part> <tp:taxon-name-part taxon-name-part-type="species">brevialata</tp:taxon-name-part></tp:taxon-name></italic> and <italic><tp:taxon-name><tp:taxon-name-part taxon-name-part-type="genus">Hoya</tp:taxon-name-part> <tp:taxon-name-part taxon-name-part-type="species">pallilimba</tp:taxon-name-part></tp:taxon-name></italic> is finely pubescent while the corolla of <italic><tp:taxon-name><tp:taxon-name-part taxon-name-part-type="genus">Hoya</tp:taxon-name-part> <tp:taxon-name-part taxon-name-part-type="species">isabelchanae</tp:taxon-name-part></tp:taxon-name></italic> is setose.</p></tp:treatment-sec><tp:treatment-sec sec-type="material" id="SECID0ENIAE"><title>Additional specimens examined.</title><p>Indonesia, Sulawesi, (live collection numbers 7-35 and GPS10161), grown in Thailand, Ratchaburi, 23 Mar 2014, M. Rodda MR573 (<named-content xmlns:xlink="http://www.w3.org/1999/xlink" content-type="dwc:institutional_code" xlink:type="simple">SING</named-content>).</p></tp:treatment-sec></tp:taxon-treatment>
